# Supplementary material for: Antitumor effect of selenium-rich Brazil nuts and selenomethionine dietary supplementation on pre-existing 4T1 mammary tumor growth in mice
Source: PLoS One. 2023 Jan 12;18(1):e0278088. doi: 10.1371/journal.pone.0278088 (PMC9836315; doi:10.1371/journal.pone.0278088)
Supplement: S1 Data — (XLSX) [file pone.0278088.s002.xlsx]

## Sheet: Tumor volume (mm3)
Day			Se-Adequate							Se-Met								Se-Nuts
1	0.0459	0.052	0.068	0.036	0.0398		0.014	0.0172	0.048	0.036	0.0384	0.016	0.0368		0.0506	0.0141	0.0113	0.032	0.052	0.0225	0.0544
3	0.0922	0.084	0.068	0.0979	0.0749		0.0484	0.0368	0.0813	0.0684	0.0657	0.0616	0.0542		0.0628	0.038	0.0362	0.041	0.0632	0.0392	0.08
5	0.1598	0.1333	0.1301	0.1235	0.1063		0.0712	0.0678	0.1108	0.0958	0.1331	0.1188	0.102		0.0975	0.081	0.0752	0.072	0.0712	0.081	0.0952
7	0.2113	0.1843	0.2303	0.215	0.171		0.091	0.0975	0.1362	0.1313	0.1413	0.189	0.1514		0.1512	0.102	0.0792	0.114	0.0911	0.105	0.1164
9	0.2548	0.2558	0.3403	0.2981	0.2428		0.1664	0.1124	0.1817	0.198	0.1643	0.2695	0.2007		0.1634	0.1312	0.125	0.149	0.0932	0.1447	0.1261
11	0.3773	0.3704	0.4696	0.441	0.368		0.1998	0.1548	0.2359	0.2514	0.2054	0.3234	0.2691		0.2574	0.1764	0.207	0.1985	0.2018	0.2357	0.1861
13	0.5063	0.486	0.71	0.5832	0.5121		0.272	0.1873	0.2964	0.2965	0.2373	0.3937	0.3277		0.3295	0.2357	0.294	0.215	0.3012	0.3032	0.2287
15	0.5611	0.4964	0.8773	0.6092	0.5121		0.2877	0.1895	0.3072	0.3313	0.2403	0.3969	0.3704		0.3362	0.2495	0.3125	0.2287	0.3012	0.336	0.2287
17	0.7978	0.695	1.08	0.7498	0.65		0.4001	0.2665	0.5363	0.4404	0.3026	0.5665	0.6126		0.5636	0.3552	0.4572	0.3292	0.4871	0.4969	0.3439
19	1.0443	1.0908	1.4375	0.9596	0.8625		0.5743	0.4298	0.7041	0.5873	0.6475	0.7335	0.841		0.6725	0.5233	0.6052	0.5022	0.7023	0.7023	0.4917
21	1.08	1.2224	1.7296	1.152	0.9719		0.7718	0.5346	0.807	0.7302	0.8266	0.9241	1.0373		0.7805	0.645	0.77	0.6469	0.9002	0.8652	0.5714
23	1.273	1.5127	1.9291	1.3479	1.196		1.0496	0.7723	1.0125	0.9972	1.0196	1.2056	1.4145		0.9559	0.9588	1.0657	0.8748	1.2279	1.1725	0.8274
25	1.4275	1.6235	1.9664	1.5036	1.3287		1.25	0.8781	1.1163	1.2503	1.2675	1.4788	1.6616		1.0515	1.0061	1.2096	0.9283	1.4501	1.3063	0.9559
27	1.6268	1.7296	2.1661	1.6473	1.4911		1.3943	1.0368	1.2675	1.3548	1.4974	1.5246	1.7543		1.0515	1.1797	1.3516	1.142	1.6235	1.5902	1.1592
29	1.9837	2.0203	2.2239	1.7197	1.779		1.666	1.2016	1.6428	1.5301	1.682	1.7389	2.1256		1.211	1.3436	1.5874	1.4394	2.048	1.7177	1.3858

## Sheet: Body weight (g)
Day				Se-Adequate							SeMet								Se-Nuts
1	25	21	22	21	24	24	22		21	23	23	22	23		22	23	21	21	22	26	23	24	23
3	26	24	24	23	26	26	23		22	24	25	24	25		24	24	23	22	23	26	26	26	24
5	25	24	24	23	27	26	24		23	25	26	24	25		24	25	22	22	22	25	26	26	24
7	25	24	24	23	27	26	25		24	25	26	25	25		24	25	23	22	22	25	26	26	25
9	24	25	23	23	26	26	25		24	25	26	25	26		26	24	22	21	23	24	26	27	24
11	24	25	24	23	26	26	25		23	25	26	25	26		26	24	23	22	23	24	26	27	24
13	24	25	24	23	26	25	24		23	25	27	25	26		26	25	24	23	23	25	27	27	25
15	24	25	25	23	26	25	25		24	26	27	25	26		26	26	24	23	24	25	27	27	25
17	25	24	25	24	26	25	25		25	26	26	26	26		26	26	24	23	24	25	28	27	24
19	25	23	25	23	26	26	25		24	25	26	27	26		26	26	25	23	25	26	27	27	25
21	26	23	25	23	27	26	25		24	25	26	26	26		26	25	24	23	24	26	27	27	25
23	27	23	25	24	27	26	25		24	25	26	27	26		26	26	25	23	26	27	28	27	26
25	25	23	25	24	27	25	25		23	25	25	26	25		25	23	25	23	25	26	28	27	25
27	26	22	25	23	27	26	24		.	23	24	26	23		25	22	24	23	24	26	28	26	25
29	24	22	24	22	26	25	24		.	22	23	26	23		22	22	23	22	25	25	26	26	23

## Sheet: Tumor growth in 28 days (cm3)
Group	Growth 28 days (cm3)
Se-Adequate	1.35522
Se-Adequate	3.66913
Se-Adequate	1.93775
Se-Adequate	2.15585
Se-Adequate	1.68371
Se-Adequate	1.96829
Se-Adequate	1.7392
SeMet	1.652
SeMet	1.18442
SeMet	1.5948
SeMet	1.4941
SeMet	1.6436
SeMet	1.72289
SeMet	2.08882
SeNuts	3.1312
SeNuts	1.16034
SeNuts	1.32949
SeNuts	1.57605
SeNuts	1.40749
SeNuts	1.99602
SeNuts	2.9784
SeNuts	1.69522
SeNuts	1.3314

## Sheet: Nuts centesimal composition
Sample	Dry Matter (%)	Humidity (%)	Fat (%)	Protein (%)	Fixed Mineral Residue (%)	Crude Fiber (%)
R1	98.69	1.31	58.68	17.60	3.44	5.27
R2	98.78	1.22	61.03	16.39	3.04	5.04
R3	98.80	1.20	58.70	17.44	3.55	5.43
Mean	98.76	1.24	59.47	17.14	3.34	5.25

## Sheet: Nuts Se concentration (mg_kg)
Sample	Se concentration (mg/kg)
R1	98.949
R2	98.251
R3	96.454
R4	93.064
R5	90.296
Se mean concentration	95.403

## Sheet: Diets composition
Ingredient	Se-Adequate	Se-Met	Se-Nuts
Starch (g)	609.8	609.8	609.8
Casein (g)	200	200	197.5
Cellulose (g)	50	50	49.2
Sucrose (g)	50	50	48
Soybean oil (mL)	40	40	30.5
AIN-93 M Mineral Mix (g)	35	35	35
AIN-93 M Vitamin Mix (g)	10	10	10
Methionine (g)	3	3	3
Choline (g)	2	2	2
BHT (g)	0.2	0.2	0.2
Selisseo® 2% Se (g)	-	0.0035	-
Brazilian nut (g)	-	-	14.8
Kcal/kg diet	3759.2	3759.2	3753.8

## Sheet: AIN-93 M composition
	Mineral element content (g/kg AIN-93 M Mineral Mix)
Calcium carbonate, anhydrous (40.04% Ca)	357
Potassium phosphate, monobasic (22.76% P; 28.73% K)	250
Powdered sucrose	209.806
Sodium chloride (39.34% Na; 60.66% Cl)	74
Potassium sulfate (44.87% K; 18.39% S)	46.6
Potassium citrate, tri-potassium, monohydrate (36.16% K)	28
Magnesium oxide (60.32% Mg)	24
Ferric citrate (16.5% Fe)	6.06
Zinc carbonate (52.14% Zn)	1.65
Sodium meta-silicate, 9 hydrate (9.88% Si)	1.45
Manganous carbonate (47.79% Mn)	0.63
Cupric carbonate (57.47% Cu)	0.30
Chromium potassium sulfate, 12 hydrate (10.42% Cr)	0.275
Boric acid (17.5% B)	0.0815
Sodium fluoride (45.24% F)	0.0635
Nickel carbonate (45% Ni)	0.0318
Lithium chloride (16.38% Li)	0.0174
Sodium selenate, anhydrous (41.79% Se)	0.01025
Potassium iodate (59.3% I)	0.01
Ammonium paramolybdate, 4 hydrate (54.34% Mo)	0.00795
Ammonium vanadate (43.55% V)	0.0066
	Vitamin content (g/kg AIN-93 M Vitamin Mix)
Powdered sucrose	974.655
Vitamin E (all-rac-α-tocopheryl acetate) (500 IU/g)	15
Nicotinic acid	3
Vitamin B-12 (cyanocobalamin) (0.1% in mannitol)	2.5
Ca pantothenate	1.6
Vitamin A (all-trans-retinyl palmitate) (500.000 IU/g)	0.8
Pyridoxine-HCl	0.7
Thiamin-HCl	0.6
Riboflavin	0.6
Vitamin D3 (cholecalciferol) (400.000 IU/g)	0.25
Folic acid	0.2
Vitamin K (phylloquinone)	0.075
D-biotin	0.020

## Sheet: Feed intake (g)
Day	Se-Adequate	Se-Adequate	Se-Met	Se-Met	Se-Nuts	Se-Nuts
1	21.25	20.4	20	18.8	19.8	21
3	17	16.8	17.2	17.6	16.4	16
5	15.5	14.4	15.8	14.4	14	14.2
7	14.5	12	13.8	12.2	11.8	10
9	10	11	12	14.2	14.4	11.6
11	11	10.2	10.4	9.8	13.8	15.4
13	11.5	15.4	11.6	9.6	14.8	12.4
15	11.5	12.6	12.6	9.2	9.8	9.8
17	11	11.8	13.2	13.8	11.8	13.2
19	14.25	9.8	13.2	12.4	10.4	11.6
21	12.25	10	9.6	10.2	11	10.6
23	16.33	14	16.25	8.25	11.8	11.4
25	16	13.75	12.75	9	10.8	11.4
27	16.33	15.5	15.75	13	13.4	15.25

## Sheet: Blood Se Concentration
Se-Adequate (µg/mL)	Se-Met (µg/mL)	Se-Nuts (µg/mL)
0.226	0.457	0.261
0.208	0.539	0.376
0.409	0.441	0.512
0.373	0.554	0.607
0.533	0.535	0.534
0.304	0.595	0.437
	0.432	0.31
		0.455

## Sheet: Liver Selenop expression
Liver SelenoP expression (∆∆CT)
Se-Adequate	Se-Met	Se-Nuts
1.00047	1.34636	0.682847
1.10542	1.3242	2.1494
0.931468	0.911307	2.91386
1.0676	1.91585	1.4154
1.04148	0.906779	1.73553
1.20339	1.74605	2.36774
1.01909	2.19861	1.59876

[truncated: 3 more sheets: GPx activity, Tumour histopathology, Pulmonary metastasis]
